# Supplementary material for: Cost-Effective Protein Production in CHO Cells Following Polyethylenimine-Mediated Gene Delivery Showcased by the Production and Crystallization of Antibody Fabs
Source: Antibodies (Basel). 2023 Aug 4;12(3):51. doi: 10.3390/antib12030051 (PMC10443350; doi:10.3390/antib12030051)
Supplement: Supplementary file 1 [file antibodies-12-00051-s001.zip]

Archive with 3 entries (3 files):
- Supplementary Table S1.pdf
- Supplementary Table S4.pdf
- Supplementary Tables S2 and S3.pdf
